# Supplementary material for: Anthocyanin gene enrichment in the distal region of cotton chromosome A07: mechanisms of reproductive organ coloration
Source: Front Plant Sci. 2024 Apr 18;15:1381071. doi: 10.3389/fpls.2024.1381071 (PMC11063239; doi:10.3389/fpls.2024.1381071)
Supplement: Supplementary file 2 [file Table_1.xlsx]

## Sheet: Sheet1
SupplementaryTable 4 The list of 96 cotton accessions used in this study and their sequenced information
Number	neme	SRR number	variety		BioProject number	color	subgroup
1	Chuanmian109	SRR14469846	Gossypium hirsutum	(AD)1	PRJNA680449	white	G1
2	Chuanpei2	SRR14469845	Gossypium hirsutum	(AD)1	PRJNA680449	white	G1
3	Coker100-wilt	SRR14469839	Gossypium hirsutum	(AD)1	PRJNA680449	white	G1
4	DP15	SRR14469836	Gossypium hirsutum	(AD)1	PRJNA680449	white	G1
5	Hemain3	SRR14469917	Gossypium hirsutum	(AD)1	PRJNA680449	white	G1
6	Ji668	SRR14469948	Gossypium hirsutum	(AD)1	PRJNA680449	white	G1
7	Ji958	SRR14469947	Gossypium hirsutum	(AD)1	PRJNA680449	white	G1
8	Jinmian14-1	SRR14469914	Gossypium hirsutum	(AD)1	PRJNA680449	white	G1
9	Jinmian18	SRR14469882	Gossypium hirsutum	(AD)1	PRJNA680449	white	G1
10	Kang18	SRR14469886	Gossypium hirsutum	(AD)1	PRJNA680449	white	G1
11	Kang19	SRR14469885	Gossypium hirsutum	(AD)1	PRJNA680449	white	G1
12	Kang8	SRR14469892	Gossypium hirsutum	(AD)1	PRJNA680449	white	G1
13	Kang9	SRR14469891	Gossypium hirsutum	(AD)1	PRJNA680449	white	G1
14	Kangbingdongtingmian	SRR14469850	Gossypium hirsutum	(AD)1	PRJNA680449	white	G1
15	Lumianyan19	SRR14469904	Gossypium hirsutum	(AD)1	PRJNA680449	white	G1
16	Lumianyan35	SRR14469903	Gossypium hirsutum	(AD)1	PRJNA680449	white	G1
17	Mianyang83-21	SRR14469844	Gossypium hirsutum	(AD)1	PRJNA680449	white	G1
18	Shaan401	SRR14469872	Gossypium hirsutum	(AD)1	PRJNA680449	white	G1
19	Shaan6192	SRR14469866	Gossypium hirsutum	(AD)1	PRJNA680449	white	G1
20	Shaanmian10	SRR14469874	Gossypium hirsutum	(AD)1	PRJNA680449	white	G1
21	Shaanmian4	SRR14469878	Gossypium hirsutum	(AD)1	PRJNA680449	white	G1
22	Shaanmian5	SRR14469877	Gossypium hirsutum	(AD)1	PRJNA680449	white	G1
23	Shaanmian8	SRR14469876	Gossypium hirsutum	(AD)1	PRJNA680449	white	G1
24	Shaanmian9	SRR14469875	Gossypium hirsutum	(AD)1	PRJNA680449	white	G1
25	Sumian12-1	SRR14469861	Gossypium hirsutum	(AD)1	PRJNA680449	white	G1
26	Sumian7	SRR14469863	Gossypium hirsutum	(AD)1	PRJNA680449	white	G1
27	Xiangmian16	SRR14469851	Gossypium hirsutum	(AD)1	PRJNA680449	white	G1
28	Xiezuo1	SRR14469842	Gossypium hirsutum	(AD)1	PRJNA680449	white	G1
29	Yumian11	SRR14469929	Gossypium hirsutum	(AD)1	PRJNA680449	white	G1
30	Zhong8004	SRR14469937	Gossypium hirsutum	(AD)1	PRJNA680449	white	G1
31	Zhong8010	SRR14469936	Gossypium hirsutum	(AD)1	PRJNA680449	white	G1
32	Zhongmian50	SRR14469907	Gossypium hirsutum	(AD)1	PRJNA680449	white	G1
33	Zhongmian81	SRR6145835	Gossypium hirsutum	(AD)1	PRJNA412456	brown	G1
34	Bocai5	SRR6130298	Gossypium hirsutum	(AD)1	PRJNA412456	brown	G2
35	Bocai10	SRR6131713	Gossypium hirsutum	(AD)1	PRJNA412456	brown	G2
36	Bocai13	SRR6131710	Gossypium hirsutum	(AD)1	PRJNA412456	brown	G2
37	Bocai2	SRR6130307	Gossypium hirsutum	(AD)1	PRJNA412456	brown	G2
38	Bocai6	SRR6130299	Gossypium hirsutum	(AD)1	PRJNA412456	brown	G2
39	Bocai9	SRR6131712	Gossypium hirsutum	(AD)1	PRJNA412456	brown	G2
40	Shicai1	SRR6130303	Gossypium hirsutum	(AD)1	PRJNA412456	brown	G2
41	Shicai4	SRR6130304	Gossypium hirsutum	(AD)1	PRJNA412456	brown	G2
42	Shicai6	SRR6130305	Gossypium hirsutum	(AD)1	PRJNA412456	brown	G2
43	Shicai8	SRR6130306	Gossypium hirsutum	(AD)1	PRJNA412456	brown	G1
44	Xincaimian1	SRR6129974	Gossypium hirsutum	(AD)1	PRJNA412456	brown	G2
45	Xincaimian11	SRR6145830	Gossypium hirsutum	(AD)1	PRJNA412456	brown	G2
46	Xincaimian13	SRR6129965	Gossypium hirsutum	(AD)1	PRJNA412456	brown	G2
47	Xincaimian14	SRR6130300	Gossypium hirsutum	(AD)1	PRJNA412456	brown	G2
48	Xincaimian15	SRR6145828	Gossypium hirsutum	(AD)1	PRJNA412456	brown	G2
49	Xincaimian17	SRR6145833	Gossypium hirsutum	(AD)1	PRJNA412456	brown	G2
50	Xincaimian18	SRR6144275	Gossypium hirsutum	(AD)1	PRJNA412456	brown	G2
51	Xincaimian19	SRR6145827	Gossypium hirsutum	(AD)1	PRJNA412456	brown	G2
52	Xincaimian20	SRR6131711	Gossypium hirsutum	(AD)1	PRJNA412456	brown	G2
53	Xincaimian21	SRR6144279	Gossypium hirsutum	(AD)1	PRJNA412456	brown	G2
54	Xincaimian22	SRR6144276	Gossypium hirsutum	(AD)1	PRJNA412456	brown	G2
55	Xincaimian23	SRR6130302	Gossypium hirsutum	(AD)1	PRJNA412456	brown	G2
56	Xincaimian25	SRR6144278	Gossypium hirsutum	(AD)1	PRJNA412456	brown	G2
57	Xincaimian28	SRR6129967	Gossypium hirsutum	(AD)1	PRJNA412456	brown	G2
58	Xincaimian10	SRR6129966	Gossypium hirsutum	(AD)1	PRJNA412456	brown	G2
59	Xincaimian29	SRR6130216	Gossypium hirsutum	(AD)1	PRJNA412456	brown	G2
60	AnHuiTaiHeShuangFuQuXinGouXiang	SRR4456895	Gossypium arboreum	A2	PRJNA349094		G3
61	DeBaoBaTouZhongMian	SRR4456889	Gossypium arboreum	A2	PRJNA349094		G3
62	DuiHua	SRR4456893	Gossypium arboreum	A2	PRJNA349094		G3
63	GanSuWuDuZhongMian	SRR4456887	Gossypium arboreum	A2	PRJNA349094		G3
64	HeNaHuaiYangTuMianGuangZi	SRR4456874	Gossypium arboreum	A2	PRJNA349094		G3
65	HeNaShangCaiZhongMian	SRR4456875	Gossypium arboreum	A2	PRJNA349094		G3
66	HeNaShangQiuHuiZi	SRR4456876	Gossypium arboreum	A2	PRJNA349094		G3
67	HuangGangAiJiaoCha	SRR4456896	Gossypium arboreum	A2	PRJNA349094		G3
68	JiangSuNanTongZhongMian	SRR4456891	Gossypium arboreum	A2	PRJNA349094		G3
69	JiangSuTaiCangYangMaoGuangZi	SRR4456890	Gossypium arboreum	A2	PRJNA349094		G3
70	ShanDongHuiMinLunShanXiaoMian	SRR4456878	Gossypium arboreum	A2	PRJNA349094		G3
71	ShanDongHuiMinYiWoHou	SRR4456882	Gossypium arboreum	A2	PRJNA349094		G3
72	ShanDongJiYangXiaoMian200	SRR4456879	Gossypium arboreum	A2	PRJNA349094		G3
73	ShangHaiZhongMian	SRR4456888	Gossypium arboreum	A2	PRJNA349094		G3
74	ShanXiLinFenDongMaCeZhongMian	SRR4456872	Gossypium arboreum	A2	PRJNA349094		G3
75	ShanXiNaZhengZhongMian	SRR4456873	Gossypium arboreum	A2	PRJNA349094		G3
76	SongJiangBaiZi	SRR4456900	Gossypium arboreum	A2	PRJNA349094		G3
77	XiWang-1	SRR4456880	Gossypium arboreum	A2	PRJNA349094		G3
78	XueGuanXiaoHua	SRR4456892	Gossypium arboreum	A2	PRJNA349094		G3
79	Hai1b	SRR14710531	Gossypium barbadense	(AD)2	PRJNA720818		G4
80	L3598	SRR14318840	Gossypium barbadense	(AD)2	PRJNA720818		G4
81	T10-280c	SRR14318429	Gossypium barbadense	(AD)2	PRJNA720818		G4
82	XH37b	SRR14424682	Gossypium barbadense	(AD)2	PRJNA720818		G4
83	XH38b	SRR14299291	Gossypium barbadense	(AD)2	PRJNA720818		G4
84	XH41c	SRR14367973	Gossypium barbadense	(AD)2	PRJNA720818		G4
85	XH42bc	SRR14298092	Gossypium barbadense	(AD)2	PRJNA720818		G4
86	XH43	SRR14318841	Gossypium barbadense	(AD)2	PRJNA720818		G4
87	XH46	SRR14354832	Gossypium barbadense	(AD)2	PRJNA720818		G4
88	XH47	SRR14359566	Gossypium barbadense	(AD)2	PRJNA720818		G4
89	XH49	SRR14293139	Gossypium barbadense	(AD)2	PRJNA720818		G4
90	XH51	SRR14317033	Gossypium barbadense	(AD)2	PRJNA720818		G4
91	XH52	SRR14424861	Gossypium barbadense	(AD)2	PRJNA720818		G4
92	XH53	SRR14320146	Gossypium barbadense	(AD)2	PRJNA720818		G4
93	XH54	SRR14317049	Gossypium barbadense	(AD)2	PRJNA720818		G4
94	XH56	SRR14307820	Gossypium barbadense	(AD)2	PRJNA720818		G4
95	XH57	SRR14320043	Gossypium barbadense	(AD)2	PRJNA720818		G4
96	XH58	SRR14424536	Gossypium barbadense	(AD)2	PRJNA720818		G4
