# Supplementary material for: Anthocyanin gene enrichment in the distal region of cotton chromosome A07: mechanisms of reproductive organ coloration
Source: Front Plant Sci. 2024 Apr 18;15:1381071. doi: 10.3389/fpls.2024.1381071 (PMC11063239; doi:10.3389/fpls.2024.1381071)
Supplement: Supplementary file 3 [file Table_2.xlsx]

## Sheet: Sheet1
Supplementary Table 5 The GST gene family is classified into different subfamilies in cotton species
Gene ID	subfamily
Ghe01G18890	Tau
Ghe01G27670	Lambda
Ghe02G06240	Tau
Ghe02G06250	Tau
Ghe02G12750	TCHQD
Ghe02G14440	Tau
Ghe03G27260	Tau
Ghe03G27270	Tau
Ghe03G27280	Tau
Ghe03G27290	Tau
Ghe03G27300	Tau
Ghe03G27310	Tau
Ghe03G27320	Tau
Ghe03G27330	Tau
Ghe03G27340	Tau
Ghe03G27350	Tau
Ghe03G27390	Tau
Ghe03G27500	Tau
Ghe04G07870	DHAR
Ghe04G16580	Tau
Ghe04G18020	Tau
Ghe04G18030	Tau
Ghe04G18050	Tau
Ghe05G34020	Tau
Ghe05G37990	Tau
Ghe05G38010	Tau
Ghe05G38020	Tau
Ghe05G40470	Tau
Ghe06G09600	Tau
Ghe07G08770	Phi
Ghe07G09300	DHAR
Ghe07G22710	Tau
Ghe07G26870	Tau
Ghe08G03150	Tau
Ghe08G16110	Phi
Ghe08G21910	Tau
Ghe08G24010	Theta
Ghe08G24020	Theta
Ghe09G08700	Tau
Ghe09G20920	Lambda
Ghe09G21000	Tau
Ghe09G21010	Tau
Ghe09G21020	Tau
Ghe10G08780	Zeta
Ghe10G10470	Tau
Ghe10G23770	Phi
Ghe10G28180	DHAR
Ghe11G02450	Theta
Ghe11G02460	Theta
Ghe11G13300	Phi
Ghe11G15520	Tau
Ghe11G17980	Phi
Ghe11G25650	Tau
Ghe11G26330	Phi
Ghe11G28250	Tau
Ghe11G41340	Tau
Ghe12G01090	Phi
Ghe12G05030	Phi
Ghe12G05040	Phi
Ghe12G13930	Zeta
Ghe12G28810	Theta
Ghe12G28820	Theta
Ghe13G01520	Tau
Ghe13G14020	Tau
Ghe13G20790	Tau
Ghe13G20800	Tau
Ghe13G20810	Tau
Ghe13G20840	Tau
Ghe13G21020	Tau
Ghe13G21340	Tau
Garb_01G006300	Tau
Garb_01G006310	Tau
Garb_01G012030	Tau
Garb_01G020430	Tau
Garb_02G010000	TCHQD
Garb_02G019860	Lambda
Garb_03G025780	Tau
Garb_03G025790	Tau
Garb_03G025800	Tau
Garb_03G025810	Tau
Garb_03G025820	Tau
Garb_03G025830	Tau
Garb_03G025940	Tau
Garb_04G007200	DHAR
Garb_04G018160	Tau
Garb_04G018170	Tau
Garb_04G018190	Tau
Garb_05G031200	Tau
Garb_05G035460	Tau
Garb_05G035470	Tau
Garb_05G035500	Tau
Garb_07G003420	Tau
Garb_07G007270	Tau
Garb_07G020610	DHAR
Garb_07G021300	Phi
Garb_08G008630	Theta
Garb_08G010790	Tau
Garb_08G016740	Phi
Garb_08G030240	Tau
Garb_09G008200	Tau
Garb_09G020190	Lambda
Garb_09G020260	Tau
Garb_09G020290	Tau
Garb_09G020300	Tau
Garb_10G009100	Zeta
Garb_10G012030	Zeta
Garb_10G017400	Tau
Garb_10G027790	DHAR
Garb_11G002190	Theta
Garb_11G002200	Theta
Garb_11G012830	Phi
Garb_11G014990	Tau
Garb_11G017720	Phi
Garb_11G025560	Phi
Garb_11G026360	Tau
Garb_11G028040	Tau
Garb_11G040260	Tau
Garb_12G001020	Phi
Garb_12G005020	Phi
Garb_12G005030	Phi
Garb_12G013750	Zeta
Garb_12G028320	Theta
Garb_13G001420	Tau
Garb_13G011040	Tau
Garb_13G020750	Tau
Garb_13G020760	Tau
Garb_13G020770	Tau
Garb_13G020790	Tau
Garb_13G021000	Tau
Grai_01G015650	Tau
Grai_01G025020	Lambda
Grai_02G008790	TCHQD
Grai_02G016030	Tau
Grai_02G016040	Tau
Grai_03G003570	Tau
Grai_03G003690	Tau
Grai_03G003700	Tau
Grai_03G003710	Tau
Grai_03G003720	Tau
Grai_03G003750	Tau
Grai_03G003760	Tau
Grai_03G003770	Tau
Grai_03G003780	Tau
Grai_03G003790	Tau
Grai_03G003800	Tau
Grai_03G003810	Tau
Grai_03G003830	Tau
Grai_03G003840	Tau
Grai_03G003850	Tau
Grai_03G003860	Tau
Grai_03G003870	Tau
Grai_03G003880	Tau
Grai_03G003900	Tau
Grai_04G006860	Tau
Grai_04G006890	Tau
Grai_04G006900	Tau
Grai_04G008280	Tau
Grai_04G013680	Tau
Grai_04G017400	DHAR
Grai_05G004290	Phi
Grai_05G037800	Tau
Grai_06G010130	Phi
Grai_06G012540	Tau
Grai_07G003740	Tau
Grai_07G007340	Tau
Grai_07G020280	DHAR
Grai_07G020890	Phi
Grai_08G003050	Tau
Grai_08G003060	Tau
Grai_08G016360	Phi
Grai_08G024250	Theta
Grai_09G007550	Tau
Grai_09G019540	Lambda
Grai_09G019620	Tau
Grai_09G019640	Tau
Grai_09G019650	Tau
Grai_10G009070	Zeta
Grai_10G017740	Tau
Grai_10G023150	Phi
Grai_10G023660	Phi
Grai_10G027290	DHAR
Grai_11G003180	Tau
Grai_11G012960	Tau
Grai_11G014340	Tau
Grai_11G015100	Phi
Grai_11G022530	Phi
Grai_11G025040	Tau
Grai_11G026870	Phi
Grai_11G032710	Tau
Grai_11G037510	Theta
Grai_12G001110	Phi
Grai_12G004780	Phi
Grai_12G004800	Phi
Grai_12G006730	Phi
Grai_12G013540	Zeta
Grai_12G027770	Theta
Grai_13G001420	Tau
Grai_13G013340	Tau
Grai_13G020870	Tau
Grai_13G020880	Tau
Grai_13G020900	Tau
Grai_13G021070	Tau
Gbar_A01G014680	Tau
Gbar_A02G002580	Tau
Gbar_A02G002650	Tau
Gbar_A02G002660	Tau
Gbar_A02G002670	Tau
Gbar_A02G002680	Tau
Gbar_A02G002690	Tau
Gbar_A02G002700	Tau
Gbar_A02G002710	Tau
Gbar_A02G002720	Tau
Gbar_A02G011580	TCHQD
Gbar_A02G012490	Tau
Gbar_A03G005580	Tau
Gbar_A03G005590	Tau
Gbar_A04G004570	Tau
Gbar_A04G004590	Tau
Gbar_A04G004600	Tau
Gbar_A04G009060	Tau
Gbar_A04G010260	Tau
Gbar_A04G010280	Tau
Gbar_A05G035670	DHAR
Gbar_A06G008170	Tau
Gbar_A07G007920	Phi
Gbar_A07G008490	DHAR
Gbar_A07G018720	Tau
Gbar_A07G021630	Tau
Gbar_A08G012990	Phi
Gbar_A08G019550	Theta
Gbar_A09G006310	Tau
Gbar_A09G017200	Lambda
Gbar_A09G017270	Tau
Gbar_A09G017280	Tau
Gbar_A10G007280	Zeta
Gbar_A10G019520	Phi
Gbar_A10G022670	DHAR
Gbar_A11G001810	Theta
Gbar_A11G012040	Phi
Gbar_A11G014020	Tau
Gbar_A11G016340	Phi
Gbar_A11G020250	Tau
Gbar_A11G020650	Phi
Gbar_A11G023730	Tau
Gbar_A11G032500	Tau
Gbar_A12G000920	Phi
Gbar_A12G004440	Phi
Gbar_A12G004460	Phi
Gbar_A12G011030	Zeta
Gbar_A12G024200	Theta
Gbar_A13G001330	Tau
Gbar_A13G009670	Tau
Gbar_A13G016680	Tau
Gbar_A13G016690	Tau
Gbar_A13G016710	Tau
Gbar_A13G016900	Tau
Gbar_D01G015200	Tau
Gbar_D01G022630	Lambda
Gbar_D02G003250	Tau
Gbar_D02G003290	Tau
Gbar_D02G003300	Tau
Gbar_D02G003310	Tau
Gbar_D02G003320	Tau
Gbar_D02G003330	Tau
Gbar_D02G003340	Tau
Gbar_D02G003350	Tau
Gbar_D02G003360	Tau
Gbar_D02G003370	Tau
Gbar_D03G006830	TCHQD
Gbar_D03G012720	Tau
Gbar_D03G012730	Tau
Gbar_D04G006470	DHAR
Gbar_D04G009390	Tau
Gbar_D04G013680	Tau
Gbar_D04G014880	Tau
Gbar_D04G014890	Tau
Gbar_D04G014920	Tau
Gbar_D05G032520	Tau
Gbar_D05G032530	Tau
Gbar_D05G032540	Tau
Gbar_D07G008270	Phi
Gbar_D07G008790	DHAR
Gbar_D07G019420	Tau
Gbar_D07G022240	Tau
Gbar_D08G013640	Phi
Gbar_D08G020470	Theta
Gbar_D09G005940	Tau
Gbar_D09G016820	Lambda
Gbar_D09G016910	Tau
Gbar_D09G016920	Tau
Gbar_D09G016930	Tau
Gbar_D10G008490	Zeta
Gbar_D10G015230	Tau
Gbar_D10G019710	Phi
Gbar_D10G023000	DHAR
Gbar_D11G002150	Theta
Gbar_D11G006870	Tau
Gbar_D11G012650	Phi
Gbar_D11G014790	Tau
Gbar_D11G017130	Phi
Gbar_D11G023400	Phi
Gbar_D11G024050	Tau
Gbar_D11G033280	Tau
Gbar_D12G001070	Phi
Gbar_D12G004500	Phi
Gbar_D12G004510	Phi
Gbar_D12G011120	Zeta
Gbar_D12G023850	Theta
Gbar_D13G001220	Tau
Gbar_D13G010720	Tau
Gbar_D13G016690	Tau
Gbar_D13G016700	Tau
Gbar_D13G016710	Tau
Gbar_D13G016720	Tau
Gbar_D13G016890	Tau
Godar.A01G086700	Phi
Godar.A01G097500	Tau
Godar.A02G032700	Tau
Godar.A02G033900	Tau
Godar.A02G034000	Tau
Godar.A02G034100	Tau
Godar.A02G034200	Tau
Godar.A02G034300	Tau
Godar.A02G034400	Tau
Godar.A02G034500	Tau
Godar.A02G034600	Tau
Godar.A02G034700	Tau
Godar.A02G080000	Phi
Godar.A02G129100	TCHQD
Godar.A02G139500	Tau
Godar.A03G062700	Tau
Godar.A03G062800	Tau
Godar.A04G066300	Tau
Godar.A04G066700	Tau
Godar.A04G066900	Tau
Godar.A04G067000	Tau
Godar.A04G119100	Tau
Godar.A04G131800	Tau
Godar.A04G131900	Tau
Godar.A04G132100	Tau
Godar.A05G338400	Tau
Godar.A05G394400	DHAR
Godar.A06G094700	Tau
Godar.A07G086400	Phi
Godar.A07G092400	DHAR
Godar.A07G207800	Tau
Godar.A07G239100	Tau
Godar.A08G031700	Tau
Godar.A08G139600	Phi
Godar.A08G191500	Tau
Godar.A08G212800	Theta
Godar.A08G212900	Theta
Godar.A09G073600	Tau
Godar.A09G192400	Lambda
Godar.A09G193100	Tau
Godar.A09G193300	Tau
Godar.A09G193400	Tau
Godar.A10G079100	Zeta
Godar.A10G143300	Tau
Godar.A10G219000	Phi
Godar.A10G256700	DHAR
Godar.A11G023600	Theta
Godar.A11G023700	Theta
Godar.A11G132600	Phi
Godar.A11G154700	Tau
Godar.A11G179400	Phi
Godar.A11G224000	Tau
Godar.A11G228400	Phi
Godar.A11G261000	Tau
Godar.A11G361800	Tau
Godar.A12G010400	Phi
Godar.A12G047800	Phi
Godar.A12G048000	Phi
Godar.A12G117600	Zeta
Godar.A12G258800	Theta
Godar.A12G259000	Theta
Godar.A13G012300	Tau
Godar.A13G107400	Tau
Godar.A13G180000	Tau
Godar.A13G180100	Tau
Godar.A13G180200	Tau
Godar.A13G182300	Tau
Godar.D01G178000	Tau
Godar.D01G220300	Phi
Godar.D01G239900	Phi
Godar.D01G262400	Lambda
Godar.D02G040300	Tau
Godar.D02G041400	Tau
Godar.D02G041600	Tau
Godar.D02G041900	Tau
Godar.D02G042200	Tau
Godar.D02G042300	Tau
Godar.D02G042400	Tau
Godar.D02G042500	Tau
Godar.D02G042600	Tau
Godar.D02G042700	Tau
Godar.D02G042800	Tau
Godar.D02G042900	Tau
Godar.D02G043000	Tau
Godar.D02G043100	Tau
Godar.D02G043200	Tau
Godar.D02G043300	Tau
Godar.D02G043400	Tau
Godar.D02G043600	Tau
Godar.D02G043700	Tau
Godar.D02G134700	Phi
Godar.D03G065500	Tau
Godar.D03G080300	TCHQD
Godar.D03G153200	Tau
Godar.D03G153300	Tau
Godar.D04G072100	DHAR
Godar.D04G105800	Tau
Godar.D04G154400	Tau
Godar.D04G167400	Tau
Godar.D04G167500	Tau
Godar.D04G167800	Tau
Godar.D05G305700	Phi
Godar.D05G379500	Phi
Godar.D05G388100	Tau
Godar.D06G030600	Phi
Godar.D06G102200	Phi
Godar.D06G123500	Tau
Godar.D07G086900	Phi
Godar.D07G092800	DHAR
Godar.D07G216000	Tau
Godar.D07G248500	Tau
Godar.D08G032800	Tau
Godar.D08G143600	Phi
Godar.D08G157300	Phi
Godar.D08G225100	Phi
Godar.D08G230400	Theta
Godar.D08G230500	Theta
Godar.D09G073200	Tau
Godar.D09G191400	Lambda
Godar.D09G192100	Tau
Godar.D09G192300	Tau
Godar.D09G192400	Tau
Godar.D10G094900	Zeta
Godar.D10G173300	Tau
Godar.D10G223000	Phi
Godar.D10G227700	Phi
Godar.D10G266400	DHAR
Godar.D11G023500	Theta
Godar.D11G023600	Theta
Godar.D11G066500	Phi
Godar.D11G072500	Tau
Godar.D11G133700	Phi
Godar.D11G155600	Tau
Godar.D11G182100	Phi
Godar.D11G251400	Phi
Godar.D11G258800	Tau
Godar.D12G011800	Phi
Godar.D12G050300	Phi
Godar.D12G050400	Phi
Godar.D12G122500	Zeta
Godar.D12G268800	Theta
Godar.D12G269000	Theta
Godar.D13G015900	Tau
Godar.D13G123300	Tau
Godar.D13G166800	Phi
Godar.D13G192400	Tau
Godar.D13G192500	Tau
Godar.D13G192600	Tau
Godar.D13G192700	Tau
Ghir_A01G014380	Tau
Ghir_A01G021050	Lambda
Ghir_A02G002770	Tau
Ghir_A02G002840	Tau
Ghir_A02G002850	Tau
Ghir_A02G002860	Tau
Ghir_A02G002870	Tau
Ghir_A02G002880	Tau
Ghir_A02G002890	Tau
Ghir_A02G011980	TCHQD
Ghir_A02G012820	Tau
Ghir_A03G005510	Tau
Ghir_A03G005530	Tau
Ghir_A03G005540	Tau
Ghir_A04G004970	Tau
Ghir_A04G004990	Tau
Ghir_A04G005000	Tau
Ghir_A04G009360	Tau
Ghir_A04G010500	Tau
Ghir_A04G010520	Tau
Ghir_A05G031480	Tau
Ghir_A06G008190	Tau
Ghir_A07G008080	Phi
Ghir_A07G008660	DHAR
Ghir_A07G018850	Tau
Ghir_A07G021890	Tau
Ghir_A08G002940	Tau
Ghir_A08G012550	Phi
Ghir_A08G017200	Tau
Ghir_A08G018990	Theta
Ghir_A09G006180	Tau
Ghir_A09G016920	Lambda
Ghir_A09G016990	Tau
Ghir_A09G017000	Tau
Ghir_A09G017010	Tau
Ghir_A10G006580	Zeta
Ghir_A10G018670	Phi
Ghir_A10G021520	DHAR
Ghir_A11G002250	Theta
Ghir_A11G002260	Theta
Ghir_A11G014350	Tau
Ghir_A11G016690	Phi
Ghir_A11G020840	Tau
Ghir_A11G021320	Phi
Ghir_A11G024110	Tau
Ghir_A11G033010	Tau
Ghir_A11G035860	Phi
Ghir_A12G001000	Phi
Ghir_A12G004540	Phi
Ghir_A12G004560	Phi
Ghir_A12G010970	Zeta
Ghir_A12G024100	Theta
Ghir_A13G001110	Tau
Ghir_A13G009250	Tau
Ghir_A13G016020	Tau
Ghir_A13G016030	Tau
Ghir_A13G016220	Tau
Ghir_D01G015180	Tau
Ghir_D02G003170	Tau
Ghir_D02G003220	Tau
Ghir_D02G003230	Tau
Ghir_D02G003240	Tau
Ghir_D02G003250	Tau
Ghir_D02G003260	Tau
Ghir_D02G003270	Tau
Ghir_D03G006750	TCHQD
Ghir_D03G013310	Tau
Ghir_D03G013340	Tau
Ghir_D04G006510	DHAR
Ghir_D04G009280	Tau
Ghir_D04G013590	Tau
Ghir_D04G014740	Tau
Ghir_D04G014760	Tau
Ghir_D05G034240	Tau
Ghir_D06G008980	Phi
Ghir_D07G008160	Phi
Ghir_D07G008720	DHAR
Ghir_D07G019210	Tau
Ghir_D07G021980	Tau
Ghir_D08G003020	Tau
Ghir_D08G013210	Phi
Ghir_D08G019890	Theta
Ghir_D09G005780	Tau
Ghir_D09G016380	Lambda
Ghir_D09G016460	Tau
Ghir_D10G008770	Zeta
Ghir_D10G015610	Tau
Ghir_D10G020200	Phi
Ghir_D10G023380	DHAR
Ghir_D11G002250	Theta
Ghir_D11G006840	Tau
Ghir_D11G012320	Phi
Ghir_D11G014400	Tau
Ghir_D11G016760	Phi
Ghir_D11G023220	Phi
Ghir_D11G023820	Tau
Ghir_D11G024660	Tau
Ghir_D12G001010	Phi
Ghir_D12G004490	Phi
Ghir_D12G004500	Phi
Ghir_D12G011170	Zeta
Ghir_D12G024090	Theta
Ghir_D12G024100	Theta
Ghir_D13G001420	Tau
Ghir_D13G010870	Tau
Ghir_D13G016720	Tau
Ghir_D13G016730	Tau
Ghir_D13G016740	Tau
Ghir_D13G016750	Tau
Ghir_D13G016910	Tau
Gomus.A01G235800	Lambda
Gomus.A02G032100	Tau
Gomus.A02G033200	Tau
Gomus.A02G033300	Tau
Gomus.A02G033400	Tau
Gomus.A02G033500	Tau
Gomus.A02G033700	Tau
Gomus.A02G121900	TCHQD
Gomus.A02G130800	Tau
Gomus.A03G061400	Tau
Gomus.A03G061500	Tau
Gomus.A04G065700	Tau
Gomus.A04G065900	Tau
Gomus.A04G066500	Tau
Gomus.A04G066600	Tau
Gomus.A04G113200	Tau
Gomus.A04G125300	Tau
Gomus.A04G125400	Tau
Gomus.A04G125600	Tau
Gomus.A05G382300	DHAR
Gomus.A06G084200	Tau
Gomus.A07G083400	Phi
Gomus.A07G088700	DHAR
Gomus.A07G199300	Tau
Gomus.A07G228900	Tau
Gomus.A08G031200	Tau
Gomus.A08G133000	Phi
Gomus.A08G199800	Theta
Gomus.A08G199900	Theta
Gomus.A09G060100	Tau
Gomus.A09G172300	Lambda
Gomus.A09G173200	Tau
Gomus.A09G173400	Tau
Gomus.A09G173500	Tau
Gomus.A10G074900	Zeta
Gomus.A10G232700	DHAR
Gomus.A11G023700	Theta
Gomus.A11G023800	Theta
Gomus.A11G127500	Phi
Gomus.A11G148000	Tau
Gomus.A11G171200	Phi
Gomus.A11G213300	Tau
Gomus.A11G217700	Phi
Gomus.A11G249400	Tau
Gomus.A11G330500	Tau
Gomus.A12G010600	Phi
Gomus.A12G047100	Phi
Gomus.A12G047300	Phi
Gomus.A12G110700	Zeta
Gomus.A12G244800	Theta
Gomus.A12G244900	Theta
Gomus.A13G013900	Tau
Gomus.A13G103700	Tau
Gomus.A13G175200	Tau
Gomus.A13G175300	Tau
Gomus.A13G175400	Tau
Gomus.A13G175500	Tau
Gomus.A13G177500	Tau
Gomus.D01G171300	Tau
Gomus.D01G211900	Phi
Gomus.D01G253900	Lambda
Gomus.D02G041700	Tau
Gomus.D02G042300	Tau
Gomus.D02G042400	Tau
Gomus.D02G042500	Tau
Gomus.D02G042600	Tau
Gomus.D02G042700	Tau
Gomus.D02G042800	Tau
Gomus.D02G042900	Tau
Gomus.D02G043000	Tau
Gomus.D02G043100	Tau
Gomus.D02G043200	Tau
Gomus.D02G043300	Tau
Gomus.D02G043400	Tau
Gomus.D02G043600	Tau
Gomus.D02G043700	Tau
Gomus.D02G132100	Phi
Gomus.D03G076500	TCHQD
Gomus.D03G137100	Tau
Gomus.D03G137200	Tau
Gomus.D04G070100	DHAR
Gomus.D04G099300	Tau
Gomus.D04G147300	Tau
Gomus.D04G159900	Tau
Gomus.D04G160000	Tau
Gomus.D04G160400	Tau
Gomus.D05G374500	Tau
Gomus.D06G097300	Phi
Gomus.D06G118000	Tau
Gomus.D07G085400	Phi
Gomus.D07G090600	DHAR
Gomus.D07G205800	Tau
Gomus.D07G237100	Tau
Gomus.D08G031900	Tau
Gomus.D08G032100	Tau
Gomus.D08G137500	Phi
Gomus.D08G147500	Phi
Gomus.D08G220700	Theta
Gomus.D08G220900	Theta
Gomus.D09G066700	Tau
Gomus.D09G180700	Lambda
Gomus.D09G181500	Tau
Gomus.D09G181700	Tau
Gomus.D09G181800	Tau
Gomus.D10G089400	Zeta
Gomus.D10G166100	Tau
Gomus.D10G211300	Phi
Gomus.D10G215400	Phi
Gomus.D10G251900	DHAR
Gomus.D11G023100	Theta
Gomus.D11G023200	Theta
Gomus.D11G071600	Tau
Gomus.D11G129700	Phi
Gomus.D11G151400	Tau
Gomus.D11G176100	Phi
Gomus.D11G176200	Phi
Gomus.D11G244700	Phi
Gomus.D11G252100	Tau
Gomus.D11G261600	Tau
Gomus.D11G362700	Tau
Gomus.D12G010500	Phi
Gomus.D12G047700	Phi
Gomus.D12G047800	Phi
Gomus.D12G117400	Zeta
Gomus.D12G260000	Theta
Gomus.D13G015600	Tau
Gomus.D13G119100	Tau
Gomus.D13G160100	Phi
Gomus.D13G183700	Tau
Gomus.D13G183800	Tau
Gomus.D13G183900	Tau
Gomus.D13G184000	Tau
Gomus.D13G185700	Tau
Gotom.A01G104600	Tau
Gotom.A02G032300	Tau
Gotom.A02G033900	Tau
Gotom.A02G034000	Tau
Gotom.A02G034100	Tau
Gotom.A02G034200	Tau
Gotom.A02G034300	Tau
Gotom.A02G034400	Tau
Gotom.A02G034600	Tau
Gotom.A02G034700	Tau
Gotom.A02G080800	Phi
Gotom.A02G131100	TCHQD
Gotom.A02G141100	Tau
Gotom.A03G063300	Tau
Gotom.A03G063600	Tau
Gotom.A03G063900	Tau
Gotom.A03G064200	Tau
Gotom.A04G070100	Tau
Gotom.A04G070200	Tau
Gotom.A04G070400	Tau
Gotom.A04G070500	Tau
Gotom.A04G119300	Tau
Gotom.A04G131600	Tau
Gotom.A04G131800	Tau
Gotom.A04G132000	Tau
Gotom.A05G239200	Phi
Gotom.A05G306700	Phi
Gotom.A05G342000	Tau
Gotom.A05G397100	DHAR
Gotom.A06G092300	Tau
Gotom.A07G086000	Phi
Gotom.A07G091600	DHAR
Gotom.A07G205700	Tau
Gotom.A07G237100	Tau
Gotom.A08G031100	Tau
Gotom.A08G139100	Phi
Gotom.A08G192300	Tau
Gotom.A08G213000	Theta
Gotom.A08G213100	Theta
Gotom.A09G068600	Tau
Gotom.A09G188700	Lambda
Gotom.A09G189400	Tau
Gotom.A09G189500	Tau
Gotom.A09G189600	Tau
Gotom.A10G071700	Phi
Gotom.A10G078400	Zeta
Gotom.A10G216900	Phi
Gotom.A10G253000	DHAR
Gotom.A11G025200	Theta
Gotom.A11G025300	Theta
Gotom.A11G131800	Phi
Gotom.A11G154200	Tau
Gotom.A11G179100	Phi
Gotom.A11G222900	Tau
Gotom.A11G227100	Phi
Gotom.A11G258300	Tau
Gotom.A11G344000	Phi
Gotom.A12G010500	Phi
Gotom.A12G047800	Phi
Gotom.A12G048000	Phi
Gotom.A12G118900	Zeta
Gotom.A12G259700	Theta
Gotom.A12G259900	Theta
Gotom.A13G015100	Tau
Gotom.A13G109000	Tau
Gotom.A13G183000	Tau
Gotom.A13G183100	Tau
Gotom.A13G185100	Tau
Gotom.D01G179500	Tau
Gotom.D01G222200	Phi
Gotom.D01G241900	Phi
Gotom.D01G265300	Lambda
Gotom.D02G040100	Tau
Gotom.D02G042200	Tau
Gotom.D02G042400	Tau
Gotom.D02G042500	Tau
Gotom.D02G042700	Tau
Gotom.D02G042900	Tau
Gotom.D02G043000	Tau
Gotom.D02G043100	Tau
Gotom.D02G043200	Tau
Gotom.D02G043300	Tau
Gotom.D02G043400	Tau
Gotom.D02G043500	Tau
Gotom.D02G047900	Tau
Gotom.D02G048000	Tau
Gotom.D02G048100	Tau
Gotom.D02G048300	Tau
Gotom.D02G048500	Tau
Gotom.D02G048600	Tau
Gotom.D02G084100	Phi
Gotom.D02G141000	Phi
Gotom.D03G078800	TCHQD
Gotom.D03G151000	Tau
Gotom.D03G151100	Tau
Gotom.D04G072700	DHAR
Gotom.D04G106200	Tau
Gotom.D04G156400	Tau
Gotom.D04G169400	Tau
Gotom.D04G169500	Tau
Gotom.D05G305800	Phi
Gotom.D05G385800	Tau
Gotom.D06G104400	Phi
Gotom.D06G126100	Tau
Gotom.D07G086800	Phi
Gotom.D07G092300	DHAR
Gotom.D07G212600	Tau
Gotom.D07G246200	Tau
Gotom.D08G153000	Phi
Gotom.D08G222400	Phi
Gotom.D08G227800	Theta
Gotom.D08G227900	Theta
Gotom.D09G068000	Tau
Gotom.D09G188100	Tau
Gotom.D09G188400	Tau
Gotom.D09G188500	Tau
Gotom.D09G188600	Tau
Gotom.D09G188700	Tau
Gotom.D10G096300	Zeta
Gotom.D10G159100	Phi
Gotom.D10G175900	Tau
Gotom.D10G224200	Phi
Gotom.D10G228900	Phi
Gotom.D10G268400	DHAR
Gotom.D11G022900	Theta
Gotom.D11G023000	Theta
Gotom.D11G029700	Phi
Gotom.D11G071500	Tau
Gotom.D11G131300	Phi
Gotom.D11G153500	Tau
Gotom.D11G179000	Phi
Gotom.D11G179100	Phi
Gotom.D11G209100	Phi
Gotom.D11G250500	Phi
Gotom.D11G259500	Tau
Gotom.D11G269500	Tau
Gotom.D11G378900	Tau
Gotom.D12G010900	Phi
Gotom.D12G048800	Phi
Gotom.D12G048900	Phi
Gotom.D12G091600	Phi
Gotom.D12G117600	Phi
Gotom.D12G124000	Zeta
Gotom.D12G270100	Theta
Gotom.D12G270300	Theta
Gotom.D13G014600	Tau
Gotom.D13G124100	Tau
Gotom.D13G166600	Phi
Gotom.D13G191600	Tau
Gotom.D13G191700	Tau
Gotom.D13G191800	Tau
Gotom.D13G191900	Tau
Gotom.D13G194000	Tau
